# Supplementary material for: Voluntarily controlled but not merely observed visual feedback affects postural sway
Source: PeerJ. 2018 Apr 17;6:e4643. doi: 10.7717/peerj.4643 (PMC5909687; doi:10.7717/peerj.4643)
Supplement: Data S1 — The dataset contains demographic measures, sense of control ratings, and measurements of postural sway. [file peerj-06-4643-s001.xlsx]

## Sheet: Dataset
ID	Group	Sex	Age	Weight	Height	BodyMassIndex	Rating_L	Rating_LF	Rating_H	Rating_HF	TotalPath_L	TotalPath_LF	TotalPath_H	TotalPath_HF	MLpath_L	MLpath_LF	MLpath_H	MLpath_HF	APpath_L	APpath_LF	APpath_H	APpath_HF	Area_L	Area_LF	Area_H	Area_HF
1	VoluntaryControl	Male	19	50	1.63	18.8189	6.66667	6.66667	6	4.66667	553.896	565.912	521.616	564.536	306.989	336.613	287.421	321.865	412.35	405.598	395.013	429.488	599.001	998.76	458.075	905.466
2	VoluntaryControl	Male	19	60	1.79	18.726	5.33333	6.66667	8.66667	8.33333	624.273	594.738	602.011	601.516	371.112	383.515	352.711	382.797	441.673	389.746	428.494	407.055	87.3962	211.388	274.488	157.467
3	VoluntaryControl	Male	21	66	1.83	19.708	3.66667	3.33333	3.66667	6	757.071	688.012	740.06	676.833	406.801	351.864	341.938	348.111	581.756	541.319	617.228	550.99	511.309	794.453	648.074	865.359
4	VoluntaryControl	Female	21	47	1.68	16.6525	3	3	7.66667	7	960.134	989.472	979.043	1176.16	507.471	519.55	564.347	684.702	723.393	748.631	703.151	820.279	309.009	408.734	111.904	530.158
5	VoluntaryControl	Male	18	58	1.68	20.5499	5	4.66667	7.33333	7	1141.1	1172.37	1257.06	1571.63	455.972	560.359	679.713	815.57	994.335	925.255	971.248	1161.45	181.932	402.368	81.1605	407.529
6	VoluntaryControl	Male	19	63	1.73	21.0498	6	4	3.66667	4	674.686	654.412	634.006	795.912	414.11	402.713	387.432	489.919	476.141	460.716	445.088	560.375	394.199	582.154	378.518	456.559
7	VoluntaryControl	Female	22	55	1.72	18.5911	4.66667	3.66667	6	7	809.968	645.573	814.369	952.77	528.616	418.653	539.81	640.802	520.565	416.9	515.706	594.854	438.383	273.041	374.045	639.919
8	VoluntaryControl	Male	19	52	1.62	19.8141	7.33333	7.66667	4.66667	4.66667	820.873	662.239	793.357	871.728	460.072	383.867	472.682	448.704	599.724	473.992	564.479	683.299	461.395	317.96	379.914	360.162
9	VoluntaryControl	Male	18	51	1.54	21.5045	7	6	7.33333	7.66667	1003.26	1183.8	1088.21	1222.24	694.148	877.376	755.794	872.306	589.06	629.67	634.358	709.173	841.088	1059.98	600.168	780.647
10	VoluntaryControl	Female	18	50	1.58	20.0288	3	3.33333	1.66667	1.33333	673.766	641.171	707.615	763.919	315.465	330.529	332.074	361.401	548.152	501.046	602.593	637.185	691.595	1069.76	716.818	1095.69
11	Observation	Male	19	58	1.76	18.7242	3.66667	4.33333	6	3.66667	309.279	319.887	294.928	311.455	158.655	152.808	158.786	157.641	240.211	259.642	220.555	251.126	181.568	135.522	353.839	213.663
12	Observation	Male	20	67	1.76	21.6296	0.666667	1.66667	5.33333	6.33333	733.226	833.799	770.252	798.244	392.853	449.278	371.537	362.27	552.987	624.139	618.569	657.057	582.458	466.515	802.478	1059.01
13	Observation	Male	18	57	1.69	19.9573	4.33333	5	4	4	1211.45	1198.87	1213.93	1278.93	546.831	531.395	575.646	553.376	989.396	993.157	981.021	1054.37	216.977	250.597	194.405	241.51
14	Observation	Male	18	70	1.73	23.3887	0	0.666667	3	1	666.171	584.216	710.323	586.792	340.424	307.213	366.297	347.053	514.838	450.912	545.601	418.116	211.163	101.317	131.587	536.884
15	Observation	Female	19	58	1.7	20.0692	1	2	3	3.33333	403.07	426.476	443.814	409.636	229.184	249.262	264.059	255.224	295.192	304.037	321.475	285.053	106.489	146.223	86.4604	75.3061
16	Observation	Female	19	53	1.63	19.9481	3.33333	3.66667	3.33333	3	558.012	654.395	529.24	519.125	301.352	333.304	277.716	269.762	417.037	508.032	405.458	398.286	629.605	454.091	376.986	364.405
17	Observation	Male	18	53	1.65	19.4674	3.33333	2.33333	3.66667	4.33333	584.625	568.634	589.753	616.153	405.998	381.341	422.497	416.262	350.217	351.524	338.806	373.349	807.74	921.43	184.673	873.372
18	Observation	Female	19	48	1.6	18.75	2.66667	3.66667	2.66667	3	708.514	781.515	784.758	819.64	351.33	418.183	411.932	449.49	566.798	594.246	614.968	628.293	408.184	256.579	236.224	191.925
19	Observation	Female	19	50	1.59	19.7777	0.333333	0	0	0	457.05	448.586	508.419	424.232	268.325	278.322	295.402	258.128	325.995	315.029	371.128	295.805	320.823	469.17	195.86	189.529
20	Observation	Female	19	50	1.6	19.5312	3.66667	3.66667	2.33333	1	541.342	504.854	473.257	514.586	321.462	323.17	303.56	321.978	397.276	352.651	341.85	366.579	214.721	250.996	120.141	210.92

## Sheet: README
Age in year. Weight in kg. Height in m. Body mass index in kg/m2.
Values of the rating and postural measures in each cell indicate the average of three trials.
Abbreviations
L	Low gain visual feedback.
LF	Low gain and horizontally flipped visual feedback.
H	High gain visual feedback.
HF	High gain and horizontally flipped visual feedback.
Rating	Rating of the sense of control over visual feedback (11-point scale; 0:"Not at all"; 10:"Extremely").
TotalPath	Total path length of the center of pressure displacement (mm).
MLpath	Medio-lateral path length of the center of pressure displacement (mm).
APpath	Antero-posterior path length of the center of pressure displacement (mm).
Area	Enveloped area of the center of pressure displacement (mm2).
